# Supplementary material for: Computational Study of Photodegradation Process and Conversion Products of the Antidepressant Citalopram in Water
Source: Molecules. 2023 Jun 7;28(12):4620. doi: 10.3390/molecules28124620 (PMC10304023; doi:10.3390/molecules28124620)
Supplement: Supplementary file 1 [file molecules-28-04620-s001.zip]

Archive with 1 entries (1 files):
- molecules-2355672-supplementary.pdf
